# Supplementary material for: Intracellular trafficking of begomoviruses in the midgut cells of their insect vector
Source: PLoS Pathog. 2018 Jan 25;14(1):e1006866. doi: 10.1371/journal.ppat.1006866 (PMC5800681; doi:10.1371/journal.ppat.1006866)
Supplement: S1 Table — (XLSX) [file ppat.1006866.s013.xlsx]

## Sheet: Table S5.
S1 Table. Information for the primers used in this study.
Primer	Sequence
T7_Arp2_F	CGCTAATACGACTCACTATAGGGAGACTTCTCACAGAACCTCCCATG
T7_Arp2_R	CGCTAATACGACTCACTATAGGGAGACCTTGGCGAGTTGAGCTAAG
T7_Arp3_F	CGCTAATACGACTCACTATAGGGAGATCCAGTGCGGCATGGTCTTG
T7_Arp3_R	CGCTAATACGACTCACTATAGGGAGATGCCTACATATGCTTGGTCC
T7_Mon1_F	CGCTAATACGACTCACTATAGGGAGAGCATGGACTGGACGAAAAGG
T7_Mon1_R	CGCTAATACGACTCACTATAGGGAGACTTGCTGTTGGCGCAAGAG
T7_Vps26_F	CGCTAATACGACTCACTATAGGGAGATGGCGAAAGTGTCAGCG
T7_Vps26_R	CGCTAATACGACTCACTATAGGGAGAGGTTGGTGTGAGCTCATAACC
T7_Vps29_F	CGCTAATACGACTCACTATAGGGAGAATGTTGGTTTTAGTGATAGGGGAC
T7_Vps29_R	CGCTAATACGACTCACTATAGGGAGAGTGGCAGATCCAGGATTGATG
T7_Vps35_F	CGCTAATACGACTCACTATAGGGAGACTGTTGGAGGAATTCCGGAA
T7_Vps35_R	CGCTAATACGACTCACTATAGGGAGACGTGAAGGTGGCTAGTCGAT
T7_Rab5_F	CGCTAATACGACTCACTATAGGGAGAATGGCTAGCAGAGGAACC
T7_Rab5_R	CGCTAATACGACTCACTATAGGGAGATCACTTGCAGCATCTTGATG
T7_Rab7_F	CGCTAATACGACTCACTATAGGGAGAATGGCATCAAGAAGGAAGC
T7_Rab7_R	CGCTAATACGACTCACTATAGGGAGATTAACAATTACAAGCTGCGC
T7_Rab11_F	CGCTAATACGACTCACTATAGGGAGAATGTATATCAAACCGGGAAT
T7_Rab11_R	CGCTAATACGACTCACTATAGGGAGACTATTGGCAACACTTGCGG
T7_Vps8_F	CGCTAATACGACTCACTATAGGGAGACAGGACGGCCAACTGTCATG
T7_Vps8_R	CGCTAATACGACTCACTATAGGGAGAGAGCTGTTCTAGGACTGTGC
T7_Vps11_F	CGCTAATACGACTCACTATAGGGAGAATGATTGCAAATGAAGATGC
T7_Vps11_R	CGCTAATACGACTCACTATAGGGAGATCTCCGGTGTAGGTCTGAC
T7_Vps33a_F	CGCTAATACGACTCACTATAGGGAGAGAGCTTCATCTGGAAAGTGATCC
T7_Vps33a_R	CGCTAATACGACTCACTATAGGGAGAGCCCAGAATTGGTGGCTGAC
T7_Vps39_F	CGCTAATACGACTCACTATAGGGAGAGTTGCCTCATCAGAGCAAGT
T7_Vps39_R	CGCTAATACGACTCACTATAGGGAGACGTGGTCTGGGCAACTGTTC
T7_Lamp1_F	CGCTAATACGACTCACTATAGGGAGATCGTCTTATCTCTTGCGTTACG
T7_Lamp1_R	CGCTAATACGACTCACTATAGGGAGAGGTAGTTGGAGTTTCAGGCG
T7_Snx2_F	CGCTAATACGACTCACTATAGGGAGAATGAGTTCAAGTGAAGTCGA
T7_Snx2_R	CGCTAATACGACTCACTATAGGGAGATTACTTCACCGATCGGGAC
T7_Snx4_F	CGCTAATACGACTCACTATAGGGAGACTCTACTGCAATACCCAGCAG
T7_Snx4_R	CGCTAATACGACTCACTATAGGGAGAGTTGAGTGCCTTCTCAGGAG
T7_Snx6_F	CGCTAATACGACTCACTATAGGGAGACCAGCTCCACCTCGACCTG
T7_Snx6_R	CGCTAATACGACTCACTATAGGGAGAGCGCCTCTTGAGCAGCATG
T7_Snx12_F	CGCTAATACGACTCACTATAGGGAGAATGACGGATCCCACTATCGA
T7_Snx12_R	CGCTAATACGACTCACTATAGGGAGAATTCTGTGCTAAGGGATGCCC
RT_Arp2_F	TGGTTGGAGATGAAGCAAGCAC
RT_Arp2_R	TGTAGTCCCACACATGGCACA
RT_Arp3_F	CCGTCTGCCATCGCAATCAA
RT_Arp3_R	TGCGTTCGTGGCTTCATCAC
RT_Mon1_F	ACAGCCCTGAGCCTCAAAGT
RT_Mon1_R	CGTCCAGTCCATGCTTTGCC
RT_Vps26_F	AGCCCATAGCCAAGCAACCA
RT_Vps26_R	TACAGGCGGGTCAGAGGGTT
RT_Vps29_F	CTGGATCTGCCACTGGTGCT
RT_Vps29_R	ACTGTCGTGCTGTGTATGTCCA
RT_Vps35_F	CAAGATGACGCCTCAGTTAGA
RT_Vps35_R	CCTGAAATCGAACATTCGTC
RT_Rab5_F	CCTGCATCTCGAAGTGAAAC
RT_Rab5_R	GGTTCCTCTGCTAGCCATGT
RT_Rab7_F	AGCTTTCGACCTTGTGTGTG
RT_Rab7_R	CGAGGAGTCTTTCAGAACCC
RT_Rab11_F	TCTACTCCATCCATCGTCCA
RT_Rab11_R	ACACCAGAATCACCGATCAA
RT_Vps8_F	CCGCAGTTGAAGAGACTCCGA
RT_Vps8_R	TCCTCCAGTTCCAAATCCTTGGT
RT_Vps11_F	AGGTAAACTGAAGCCCATCG
RT_Vps11_R	CATTGCGTAACAAGGTCCAC
RT_Vps33a_F	AGGAGAGAACTAGCGGTCCTCA
RT_Vps33a_R	AGTGCATGCGAACTCCTCGAT
RT_Vps39_F	ACGACCCTTACCTCCTGGCT
RT_Vps39_R	TAGTAGGGCTGGCTCAACGC
RT_Lamp1_F	AGGCTGACGAGAAAGCTCAGA
RT_Lamp1_R	GATGTGCCTTTGTGAGTCGTAACA
RT_Snx2_F	TGCCAGCTAATTTCTCATCAA
RT_Snx2_R	TAACATTGGTTCAGCTTGCG
RT_Snx4_F	TCAGCTGCTGCTGTCTCACC
RT_Snx4_R	CCACCACCCTTCACCGACAT
RT_Snx6_F	CGGCAACTCGTCAGCATGAG
RT_Snx6_R	CGAGGTGGAGCTGGTGGAAT
RT_Snx12_F	AAGCGACAAATGCCCTTCCG
RT_Snx12_R	ACATGTGGAGACAGCGTTCA
WF-actinF	TCTTCCAGCCATCCTTCTTG
WF-actinR	CGGTGATTTCCTTCTGCATT
TYLCV_V1F	GAAGCGACCAGGCGATATAA
TYTLCV_V1R	GGAACATCAGGGCTTCGATA
